# Supplementary material for: Using Volatile Oxidation Products to Predict the Inflammatory Capacity of Oxidized Methyl Linoleate
Source: Foods. 2025 Dec 9;14(24):4231. doi: 10.3390/foods14244231 (PMC12731653; doi:10.3390/foods14244231)
Supplement: Supplementary file 1 [file foods-14-04231-s001.zip]

Archive with 1 entries (1 files):
- foods-4010495-supplementary.pdf
